# Supplementary material for: A Transcriptome-wide Atlas of RNP Composition Reveals Diverse Classes of mRNAs and lncRNAs
Source: Cell. 2013 Aug 29;154(5):996–1009. doi: 10.1016/j.cell.2013.07.047 (PMC3778888; doi:10.1016/j.cell.2013.07.047)
Supplement: Table S3. Gene Ontology Term Analysis for mRNAs in Each Cluster, Related to Figure 2 [file mmc2.xlsx]

## Sheet: Sheet1
GO_term	Cluster frequency	Background frequency	P-value
CLUSTERS I, II, III and IX
No significant GO terms
CLUSTER IV
small molecule metabolic process	83/430, 19.3%	439/3880, 11.3%	0.00016
oxoacid metabolic process	51/430, 11.9%	227/3880, 5.9%	0.00028
organic acid metabolic process	51/430, 11.9%	227/3880, 5.9%	0.00028
small molecule biosynthetic process	44/430, 10.2%	184/3880, 4.7%	0.00031
single-organism biosynthetic process	44/430, 10.2%	186/3880, 4.8%	0.00043
cellular amino acid metabolic process	40/430, 9.3%	162/3880, 4.2%	0.00045
carboxylic acid metabolic process	49/430, 11.4%	220/3880, 5.7%	0.00065
cellular amino acid biosynthetic process	26/430, 6.0%	87/3880, 2.2%	0.00113
alpha-amino acid biosynthetic process	21/430, 4.9%	67/3880, 1.7%	0.00538
alpha-amino acid metabolic process	25/430, 5.8%	89/3880, 2.3%	0.00633
organonitrogen compound biosynthetic process	46/430, 10.7%	219/3880, 5.6%	0.00815
organic acid biosynthetic process	29/430, 6.7%	114/3880, 2.9%	0.00997
carboxylic acid biosynthetic process	29/430, 6.7%	114/3880, 2.9%	0.00997
CLUSTER V
mitochondrial respiratory chain complex assembly	9/219, 4.1%	23/3880, 0.6%	0.00131
cytoplasmic translation	24/219, 11.0%	150/3880, 3.9%	0.00142
cellular macromolecular complex assembly	35/219, 16.0%	281/3880, 7.2%	0.00279
cellular protein complex assembly	20/219, 9.1%	119/3880, 3.1%	0.00491
CLUSTER VI
cellular component organization or biogenesis	257/529, 48.6%	1363/3880, 35.1%	6.24e-09
cellular macromolecule metabolic process	299/529, 56.5%	1682/3880, 43.4%	4.96e-08
nucleic acid metabolic process	200/529, 37.8%	1009/3880, 26.0%	9.81e-08
macromolecule metabolic process	302/529, 57.1%	1714/3880, 44.2%	1.19e-07
gene expression	208/529, 39.3%	1073/3880, 27.7%	3.01e-07
RNA metabolic process	166/529, 31.4%	833/3880, 21.5%	7.37e-06
ribonucleoprotein complex biogenesis	79/529, 14.9%	316/3880, 8.1%	1.3e-05
organelle organization	171/529, 32.3%	879/3880, 22.7%	2.71e-05
nucleobase-containing compound metabolic process	208/529, 39.3%	1132/3880, 29.2%	5.45e-05
regulation of cell cycle process	36/529, 6.8%	111/3880, 2.9%	0.00025
cellular aromatic compound metabolic process	209/529, 39.5%	1164/3880, 30.0%	0.00039
regulation of cell cycle	41/529, 7.8%	137/3880, 3.5%	0.00042
cellular process	448/529, 84.7%	2965/3880, 76.4%	0.00044
ribosome biogenesis	65/529, 12.3%	263/3880, 6.8%	0.0005
heterocycle metabolic process	210/529, 39.7%	1175/3880, 30.3%	0.00053
cellular component organization	207/529, 39.1%	1156/3880, 29.8%	0.00059
single-organism cellular process	306/529, 57.8%	1866/3880, 48.1%	0.00105
cell cycle phase transition	36/529, 6.8%	117/3880, 3.0%	0.00107
mitotic cell cycle	54/529, 10.2%	212/3880, 5.5%	0.00192
cellular component biogenesis	129/529, 24.4%	659/3880, 17.0%	0.00223
regulation of cellular process	150/529, 28.4%	794/3880, 20.5%	0.00224
RNA processing	80/529, 15.1%	362/3880, 9.3%	0.00303
organic cyclic compound metabolic process	211/529, 39.9%	1210/3880, 31.2%	0.00381
cell cycle	85/529, 16.1%	397/3880, 10.2%	0.00556
cellular nitrogen compound metabolic process	212/529, 40.1%	1223/3880, 31.5%	0.00571
regulation of biological process	152/529, 28.7%	821/3880, 21.2%	0.00669
transcription, DNA-dependent	93/529, 17.6%	450/3880, 11.6%	0.00906
regulation of cell cycle phase transition	24/529, 4.5%	70/3880, 1.8%	0.00968
CLUSTER VII
nucleic acid metabolic process	173/494, 35.0%	1009/3880, 26.0%	0.0014
cellular component organization or biogenesis	218/494, 44.1%	1363/3880, 35.1%	0.00683
CLUSTER VIII (P-value cut off 0.05 used)
single-organism process	403/694, 58.1%	1947/3880, 50.2%	0.00397
regulation of protein complex assembly	21/694, 3.0%	43/3880, 1.1%	0.00454
positive regulation of cellular component organization	25/694, 3.6%	57/3880, 1.5%	0.00628
regulation of cellular component organization	59/694, 8.5%	190/3880, 4.9%	0.00631
regulation of cellular component biogenesis	25/694, 3.6%	59/3880, 1.5%	0.01331
cell division	32/694, 4.6%	85/3880, 2.2%	0.01561
single-organism cellular process	385/694, 55.5%	1866/3880, 48.1%	0.01578
regulation of biological process	189/694, 27.2%	821/3880, 21.2%	0.02216
biological regulation	215/694, 31.0%	958/3880, 24.7%	0.02901
regulation of cellular process	183/694, 26.4%	794/3880, 20.5%	0.02992
CLUSTER X
small molecule metabolic process	126/513, 24.6%	439/3880, 11.3%	3.54e-17
oxoacid metabolic process	80/513, 15.6%	227/3880, 5.9%	1.8e-15
organic acid metabolic process	80/513, 15.6%	227/3880, 5.9%	1.8e-15
carboxylic acid metabolic process	78/513, 15.2%	220/3880, 5.7%	3.43e-15
organonitrogen compound metabolic process	105/513, 20.5%	371/3880, 9.6%	3.52e-13
single-organism metabolic process	150/513, 29.2%	628/3880, 16.2%	7.7e-13
hexose catabolic process	25/513, 4.9%	35/3880, 0.9%	3.78e-12
cellular amino acid metabolic process	60/513, 11.7%	162/3880, 4.2%	4.11e-12
monosaccharide catabolic process	26/513, 5.1%	38/3880, 1.0%	5.44e-12
glucose catabolic process	24/513, 4.7%	33/3880, 0.9%	7.13e-12
translation	91/513, 17.7%	326/3880, 8.4%	1.32e-10
organic substance biosynthetic process	237/513, 46.2%	1244/3880, 32.1%	5.49e-10
biosynthetic process	238/513, 46.4%	1260/3880, 32.5%	1.36e-09
cytoplasmic translation	53/513, 10.3%	150/3880, 3.9%	1.75e-09
carbohydrate catabolic process	27/513, 5.3%	52/3880, 1.3%	2.24e-08
single-organism carbohydrate catabolic process	27/513, 5.3%	52/3880, 1.3%	2.24e-08
glycolysis	16/513, 3.1%	20/3880, 0.5%	2.41e-08
translational elongation	21/513, 4.1%	36/3880, 0.9%	2.29e-07
hexose metabolic process	28/513, 5.5%	60/3880, 1.5%	2.48e-07
monosaccharide metabolic process	29/513, 5.7%	64/3880, 1.6%	2.84e-07
single-organism carbohydrate metabolic process	49/513, 9.6%	150/3880, 3.9%	3.28e-07
cellular process	445/513, 86.7%	2965/3880, 76.4%	3.89e-07
glucose metabolic process	26/513, 5.1%	54/3880, 1.4%	4.73e-07
carbohydrate metabolic process	53/513, 10.3%	171/3880, 4.4%	5.28e-07
single-organism biosynthetic process	56/513, 10.9%	186/3880, 4.8%	5.64e-07
organic acid biosynthetic process	40/513, 7.8%	114/3880, 2.9%	1.46e-06
carboxylic acid biosynthetic process	40/513, 7.8%	114/3880, 2.9%	1.46e-06
alpha-amino acid metabolic process	34/513, 6.6%	89/3880, 2.3%	2.1e-06
cellular biosynthetic process	220/513, 42.9%	1214/3880, 31.3%	2.14e-06
small molecule biosynthetic process	54/513, 10.5%	184/3880, 4.7%	3.34e-06
organic substance metabolic process	345/513, 67.3%	2179/3880, 56.2%	2.97e-05
tRNA aminoacylation for protein translation	16/513, 3.1%	28/3880, 0.7%	5.4e-05
organonitrogen compound biosynthetic process	58/513, 11.3%	219/3880, 5.6%	5.52e-05
metabolic process	356/513, 69.4%	2276/3880, 58.7%	5.83e-05
amino acid activation	16/513, 3.1%	29/3880, 0.7%	0.00011
tRNA aminoacylation	16/513, 3.1%	29/3880, 0.7%	0.00011
nucleotide metabolic process	33/513, 6.4%	99/3880, 2.6%	0.00018
cellular metabolic process	347/513, 67.6%	2226/3880, 57.4%	0.00025
cellular amino acid biosynthetic process	30/513, 5.8%	87/3880, 2.2%	0.00029
nucleoside phosphate metabolic process	33/513, 6.4%	103/3880, 2.7%	0.00052
NADP metabolic process	9/513, 1.8%	11/3880, 0.3%	0.00059
NADPH regeneration	9/513, 1.8%	11/3880, 0.3%	0.00059
protein folding	23/513, 4.5%	59/3880, 1.5%	0.00063
nucleobase-containing small molecule metabolic process	39/513, 7.6%	134/3880, 3.5%	0.00077
aspartate family amino acid metabolic process	15/513, 2.9%	29/3880, 0.7%	0.00083
primary metabolic process	326/513, 63.5%	2092/3880, 53.9%	0.00167
pyruvate metabolic process	8/513, 1.6%	10/3880, 0.3%	0.00368
coenzyme metabolic process	24/513, 4.7%	69/3880, 1.8%	0.00399
dicarboxylic acid metabolic process	11/513, 2.1%	19/3880, 0.5%	0.00636
alpha-amino acid biosynthetic process	23/513, 4.5%	67/3880, 1.7%	0.00826
