# Supplementary material for: A Transcriptome-wide Atlas of RNP Composition Reveals Diverse Classes of mRNAs and lncRNAs
Source: Cell. 2013 Aug 29;154(5):996–1009. doi: 10.1016/j.cell.2013.07.047 (PMC3778888; doi:10.1016/j.cell.2013.07.047)
Supplement: Table S4. List of Transcripts in Each Cluster, Related to Figure 2 [file mmc3.xlsx]

## Sheet: Sheet1
Transcripts in each cluster
I	II	III	IV	V	VI	VII	VIII	IX	X
CUT618	COS8	YGR045C	AIM29	GIM5	SUT745	UNG1	DPB2	PHB2	ABP1
SUT641	YJL064W	CUT351	MTQ1	SMD3	YLR271W	TIM18	MLH2	CDC1	YKL033W-A
YNL295W	YNL035C	CWC21	BIT2	SUT322	LRP1	RAD61	DCS2	MRPL7	AIM2
IMD2	YLR030W	SUT496	SUT456	CUE3	PFA4	MPM1	YMR321C	YJU3	CST9
SUT424	YLR412C-A	CUT818	LSC1	RCY1	MTQ2	SEC66	YBR063C	YNL165W	ARE1
MBB1	SUT482	YOR318C	YDR387C	MRPL44	SHQ1	ADI1	FLC1	YGL176C	MUC1
FMP16	CUT039	YGR050C	MRS2	YDL211C	ALG14	SYC1	CLN2	TPK3	YGL217C
YDL086C-A	GAL3	SUT288	SRP102	SUT368	YDR056C	POP3	HOF1	DAL82	SNO4
YAL064W-B	SUT392	CUT155	UBA3	SUT090	PET191	YKR011C	YIL177C	AFG2	ACH1
YGR176W	RMD6	SUT707	YFR034W-A	SUT471	RPS11B	YML037C	CHS5	YJR061W	YMR316C-A
CUT199	CUT689	SUT701	LSM4	ERI1	AFT1	GEF1	CCT5	YNR061C	ACT1
CUT043	MSS1	DBP1	ALG13	RPL33B	SUN4	AIM5	HOC1	ORM1	YBR012W-B
IRC13	CUT578	CUT014	REC114	RAD3	SPO14	KXD1	MYO5	FMO1	RPL11B
NRD1	IMD1	CUT050	COX16	YIL156W-B	YPL066W	PXR1	SUT430	PDR8	ENB1
YJL047C-A	EDS1	IRC15	PRP19	YLR456W	PSY2	LAC1	IGO2	RNH1	YDR341C
SUT779	STR3	CUT018	YGR161W-C	CUT747	SPC97	ATG27	YLL032C	IMP3	PTC3
YJL160C	NTG1	SUT785	SRY1	EMI1	SWI5	NBP35	TPD3	CUT866	GGA2
CUT923	MUM3	CUT554	RAD59	ISW2	YIL002W-A	PGD1	PTP2	YBR137W	YHL050C
YCR018C-A	DAL3	YLR366W	YKU70	YLR361C-A	PAA1	KTR3	NPY1	YGR137W	SOD1
SNG1	JHD2	SUT388	EHD3	SNT309	UFD4	YBR053C	YPR022C	FUS2	CHD1
YPL250W-A	REC104	CUT319	YBL096C	SAM37	RPC53	YHR122W	STP4	SLM5	NSP1
SUT644	BIO4	SUT709	MCH4	AAD14	YLR419W	SWC7	VTA1	AIM1	QNS1
SUT261	PFK26	CUT383	HSP32	DID4	ZDS1	SNO2	GRE2	STE2	MCM6
CUT194	SUT092	ERD1	FET5	IST3	DUS3	YRF1-7	RAD2	SBE22	VMA10
CUT179	ATF2	CUT467	YSP3	RTT103	GCD2	RGR1	YDL027C	GIS2	DAL1
CUT303	MMT1	CUT021	URA3	SUT046	KRE28	HST3	PCA1	VMA7	CLG1
CUT831	YLR297W	CUT491	BAP3	CUT037	VPS21	ENT1	MET8	MMF1	CWP1
CUT228	REG2	CUT753	ERG3	TAH1	RRP40	MET4	CUT627	HAS1	EGD2
CUT735	SUT795	SUT032	OLA1	RBL2	NDD1	RRP42	YOR262W	MDM38	FEN1
CUT912	YGL117W	ALD3	RCO1	RPL42A	TIF4632	COQ8	SWC5	YPD1	HXK1
CUT737	PHO12	YDR008C	BDH1	RPS30B	YLF2	SUT632	COQ4	RPN5	YER159C-A
CUT384	CUT123	YKL106C-A	STR2	SUT646	BRR1	PPT1	YER010C	COB	YER137C-A
CUT867	SAE3	SUT591	SUT747	DAD1	VAM6	FAR8	YMR310C	TMN3	FAB1
CUT610	MNR2	SUT268	SNA3	MATALPHA2	SET2	HEF3	SUT400	AGP2	YOR142W-A
CUT087	MCR1	CUT259	SAG1	CNL1	STH1	GUD1	RCR1	MSL5	SES1
YGL109W	YNL228W	YIL089W	VTC3	SUT757	NMD4	CDC11	GIP3	MKK1	SCS7
SUT517	AGP3	YNL198C	THI3	APC5	CUS2	RFC3	CHS1	ARP2	URB1
SUT834	URA8	YOR364W	PLB1	NCE101	BNR1	MGM101	MRPL51	AFG3	TOM22
CUT859	CUT479	BRR6	SDP1	RPS27A	RTT107	ATP14	NAN1	MTM1	GCV3
CUT475	CUT405	SUT215	MNL1	RPL36A	MRPL27	VMS1	EDE1	GPI8	SEC24
CUT804	MRK1	YPL114W	YCR025C	MRM2	EAP1	ATE1	PEX29	ELP6	MEC1
CUT042	SUT829	YGR269W	MET14	YGL041W-A	BET3	RAD34	PRT1	CRT10	YDR333C
CUT029	SUT065	YFR035C	IML3	RAD50	BEM4	CEM1	LCB1	DUG2	TFS1
CUT874	YOL097W-A	SUT576	HTZ1	ECM9	PRP11	HCS1	YCG1	NCA2	PDR15
CUT604	SUT071	SUT358	PUT1	COX14	AIM7	PTR3	PUF4	PPG1	FMP27
CUT896	SUT432	SUT815	SUT663	SUT293	HNT2	HMT1	NOP2	PAM18	YEL025C
CUT919	ERG28	CUT640	FIG1	OSW5	NOP10	CLP1	YDL086W	ATP17	YBR139W
CUT638	CUT800	CUT630	FUR1	SUT659	EPT1	MSI1	SSF2	YOR131C	GDI1
CUT330	CUT449	CUT717	SUT193	ACF4	DER1	TSR2	KTR5	ATG29	RSN1
CUT170	ATG10	CUT105	ESC8	SUT088	YGR093W	TIM22	YPR097W	NRT1	YJR015W
CUT788	CUT748	SUT110	TYR1	STE18	PSF1	PML39	RIM20	IRC4	TRX1
CUT614	CUT499	YFR032C-B	RIB2	SUT769	CDC123	YDL129W	MSS4	GLG2	ADE8
CUT518	CUT619	SUT240	YFL054C	RPL37B	COA4	ENP1	VPS17	AHC2	IKI1
CUT428	FIT2	YDR124W	NRK1	RPS29B	COG1	DOT5	RBG1	DPP1	AUR1
UTR5	CUT462	YGL188C-A	VMA22	TOM5	STE6	YKL165C-A	CHS2	YOR223W	MDL1
YMR254C	CUT916	SUT239	OGG1	RPL18B	HRB1	UGO1	MMT2	SAS5	HOR2
YHR214C-E	CUT777	CUT368	VPS34	PTC2	RPL24A	PAC1	ISD11	ARG8	GVP36
SUT570	SUT233	CUT398	FUS3	MTR2	CBP1	PTH1	SWD2	HAM1	YIP1
CUT507	CUT320	YGL072C	CUT493	RPS10B	YIP3	NTG2	IKS1	PFK27	VRG4
CUT474	CUT672	SUT435	GLN1	COG7	PBA1	YML101C-A	YGL036W	SPC98	FBA1
CUT513	YPR108W-A	CUT483	DLD3	PDR16	MNN4	YMR194C-A	NAM9	YMR196W	PDC1
CUT211	HTD2	YKL151C	SCW11	RPL22B	COG6	YHL018W	JEM1	LSM3	TDH3
CUT144	CIS1	YHR070C-A	YLR257W	PKH2	COY1	YRF1-6	NUP170	TMA10	ENO2
CUT132	RPS14B	YOR186W	MSS11	RPS27B	SCS22	YRF1-3	CTF18	ARL1	PGK1
CUT332	SSU1	SUT091	RML2	YBR190W	OCH1	MED2	MRPS5	ARP3	CDC19
SPL2	HPT1	SYF2	YKL063C	YKL068W-A	GRX1	RTC4	SPT5	ITR2	FAS1
CUT498	PAP2	YHR112C	OSH7	YBR255C-A	VPS8	SNX3	CHS6	LYS14	ACC1
CUT827	SUT420	CUT065	NUP85	BCH2	SLH1	CWC2	YBL111C	YOR052C	GPM1
CUT593	SUT528	CUT819	ARG3	SFT1	MAK21	YLR407W	SVS1	HCR1	RPL10
CUT584	CUT017	CUT001	SUT280	SRB2	SFI1	RRP43	KHA1	ABP140	FKS1
CUT481	ARP10	YNL276C	PKH1	NCA3	EXO1	SEC27	YER053C-A	TRZ1	SSA1
CUT517	GEP5	LSB6	APT2	NHP6B	SDA1	UTP7	YDC1	WHI2	RNR1
CUT364	SUT408	SUT356	RPB11	FAR10	NOT5	NOP15	PEX14	CRP1	RPS4A
CUT069	SUT190	SUT612	NSR1	YNL146W	SBH2	UGA3	YPT31	TOM71	RPS4B
CUT731	SUT125	SUT489	PSD2	RBA50	YSH1	RTK1	YIL166C	GEA1	RPL1B
CUT135	SUT018	CUT607	COS3	SUT700	SNF7	VID30	PNG1	GRR1	PGI1
CUT445	ICY1	CUT534	SUT140	PET100	RPN13	RRP45	SSH1	KEL1	CAM1
CUT890	ARO9	CUT188	BSC5	YDR461C-A	MSA1	MRPL9	TSC10	INP53	DED81
YGL199C	CUT250	CUT855	RMI1	LSM8	YDR444W	FUN26	FAS2	YHR080C	YHR214C-B
SUT257	YSP1	CUT728	MTO1	HMRA1	PAM16	SWI3	RPS6A	ALG9	RPP1A
CUT767	BYE1	CUT248	CEF1	SNA2	PLC1	SEE1	HSP82	YTA12	ADE17
CUT515	SUT164	CUT609	ISF1	YOR304C-A	CAX4	RGT2	RPL36B	YNL208W	YHR020W
YOL114C	ARG82	CUT590	SUT315	SUT725	ATG18	RHO3	VMA13	DRS2	CUT496
YLR255C	INO4	CUT881	YDR340W	CUT539	SUA5	YIP4	HRR25	HIP1	RPL17A
YBL073W	SUT173	CUT653	YLR352W	CUT360	KAR1	SRM1	SEC23	STF2	PDB1
CUT842	CUT030	CUT216	YPL279C	RDS3	MOT2	YMC2	NAB3	SWS2	IDP1
CUT027	MEP1	CUT824	SWM2	YLR363W-A	YPL108W	UTP8	NDE1	SEC14	VMA2
SUT372	TYE7	YER038W-A	MCH5	YLR211C	YEA6	HAT2	RTT10	BUB2	YFL002W-A
SUT766	YCR064C	ELC1	PNP1	SUT684	NUM1	CTM1	ATP4	YLR224W	YDR154C
SUT618	RIM4	YLR169W	JJJ2	SUT123	ARF2	YLR063W	SUM1	SEC9	ALA1
CUT684	FRE4	SUT677	SMF3	CUT606	UTP22	VPS35	CBP3	YGR026W	YBL100W-B
CUT352	ACN9	SUT277	SLD5	SHU2	EMP24	MAK10	PUS1	RSM24	IPP1
CUT386	MAL12	SUT079	PHO8	POP4	SPP41	YJL135W	CDC4	PEX8	TUF1
CUT385	YGR035C	CUT407	CUT004	TIM9	SPB1	THP2	PRI2	YMR252C	APT1
CUT097	MPS2	CUT367	WWM1	YGL108C	ACB1	YPT11	YPR174C	BUD8	PUB1
YHR140W	ERT1	CUT108	ALT1	CMC2	GPR1	EBP2	YNL140C	TOM40	YPR114W
ASR1	SUT030	CUT022	CIN5	YDL026W	SAK1	PRE6	MSB4	PHS1	YGL140C
TMT1	SUT248	YGL152C	BIO2	QCR10	RRP15	DAT1	INN1	EFG1	DAK1
CUT587	SUT693	YIL100C-A	AVT5	SUT770	BRX1	COX19	YEL023C	USE1	CUT826
CUT306	SUT833	YCL065W	FUS1	RPL26B	ARP8	ZIM17	SKO1	TEX1	CUT413
CUT229	SUT536	AHT1	HRP1	YSY6	SLK19	YBR096W	KTR7	YMR187C	PMA1
CUT558	SUT156	YOR316C-A	MET3	MRP10	CHL1	UME6	SRL2	IXR1	YEF3
SUT503	CUT503	FYV12	SWI4	DYN3	YPR170W-B	BUL1	RRN6	YPL251W	RPS31
CUT600	CUT724	SUT202	HEM12	PMP3	YPR169W-A	SUT509	SUT041	GUP1	RPL3
CUT674	CUT310	SUT586	ART10	YMR114C	YIL161W	PHO4	NAS6	RBG2	HAC1
CUT315	CUT078	SUT595	MAK31	YSF3	HAL9	PFY1	EMI5	TSR4	HSC82
SUT564	YDL119C	SUT558	YHP1	MCT1	YKL075C	PTA1	NDL1	RGD2	RPS6B
SUT300	YEH1	SUT544	ACO2	BUD2	STF1	SPP381	YAR029W	ERP5	RPS9B
YPL222C-A	TDA4	SUT314	YPL109C	SUT559	BUD6	FIN1	YDR278C	TDA10	EFT2
SUT270	PCT1	SUT767	YLR072W	CUT350	VAM3	GIM3	HSP150	ISC10	EFT1
SUT696	SPE2	CUT453	SLC1	COA3	RPB3	PNO1	RPL21B	TRS33	CHO2
CUT221	SUT275	CUT645	SUT739	SUT015	ARP9	CAF40	YFL032W	ATP6	ADH1
SUT222	SUT792	CUT543	MRS3	YNL162W-A	RPL42B	FMP37	HST2	HOR7	RPS3
CUT811	CUT775	CUT888	CUT557	SUT483	RPS24A	STB4	CDC39	SUT014	SSB1
CUT422	CUT458	SUT623	HIS2	SUT780	RPS10A	COX20	TRA1	ADR1	SSE1
CUT265	CUT095	CUT720	YOL013W-A	COX17	NOG2	ZPS1	KGD1	NDC1	SSB2
CUT455	CUT783	CUT746	RPL8A	ATP19	RPL34A	RXT2	ISU1	DSE3	TIF2
YNL017C	CUT091	SUT846	URA2	SUT203	CDC55	SKY1	DNF1	BUB3	TPI1
YMR245W	IZH4	YGR039W	LEU4	YNL211C	NMD2	NUP57	RRP9	TAE1	SSA2
RGM1	YLR171W	SUT101	HAA1	BDF2	RRN11	RER2	TFA1	YHR007C-A	RPS2
HMS1	SUT242	SUT608	HHT1	RPL35B	RRP14	SPC105	MRN1	SSS1	KAR2
NAG1	CUT771	YPR150W	TAT1	RPL37A	YMR086W	ADE2	ROX1	PFA5	PSA1
SUT504	CUT879	SMA2	COG8	IFH1	NOC3	YLR154W-E	RPA135	MXR2	TIF1
CUT128	CUT793	BTT1	PCL1	LSM2	TRK1	ZRT1	CBF5	ALG3	RPL1A
CUT617	CUT395	SUT726	YNL284C-A	TAD3	REG1	TOA1	LGE1	ECT1	EXG1
CUT010	SUT024	SUT146	GID8	USV1	RPC11	HEM3	ULS1	DLD2	TKL1
CUT860	YGR121W-A	SUT320	ISU2	SRN2	MET31	RTG2	ECM30	RPL41A	SSC1
CUT644	GEX2	SUT051	VTS1	ATP18	YPR011C	NSA2	SRP68	RPL40B	SAH1
CUT841	SUT056	CUT815	SUT350	POP8	RLP24	NKP1	YBR287W	RPL31A	CDC48
CUT907	CUT019	CUT721	PEX27	SUT810	UTP5	SLX9	SYH1	YHR162W	RPL2A
CUT620	CUT460	CUT076	IML2	CLB6	SAC7	MNS1	KRE6	PCL5	RPL15A
CUT396	CUT309	CUT321	MKK2	YBR090C	RAD24	TPM2	PSD1	HTB1	YML039W
CUT271	SPO23	CUT217	RAD16	TVP15	CDC53	PYK2	MRD1	HKR1	YER138C
CUT862	YGL118C	NIT1	SUT093	SUT836	YNL050C	NBL1	TPO2	RPL12A	BMH1
CUT780	YDL183C	YDR220C	TAF8	NGL1	NNF2	NAF1	PRE7	QCR6	RPS8A
CUT646	YBR284W	SUT728	SLX4	SEM1	IOC4	GCS1	LTE1	DRS1	ILS1
CUT880	SUT621	CUT417	MDM31	YLR099W-A	KIC1	FIP1	MEP3	SYP1	YJR029W
CUT098	SUT348	CUT317	YDR170W-A	RUB1	MGR3	YGR169C-A	HRK1	COX1	TOS1
CUT142	SUT264	CUT048	TRP1	BUD22	SEC5	NRM1	YPL260W	NHP2	RPS14A
CUT026	SUT165	RPL9B	DIC1	SPO12	NUP60	LCP5	SRP54	IMP4	YPL257W-B
CUT786	CUT387	PTI1	TIM23	PET117	GLC7	YHL009W-A	RPO21	GRX4	ATP1
CUT568	MET32	SUT272	YMR046C	DTD1	YLR290C	HPR1	PSE1	VTC1	DPS1
CUT885	YLR281C	CTL1	DAP1	DAD2	SPT4	AKR1	YCK1	YML6	RPL4A
CUT375	YLR280C	YET2	CYC1	PCC1	YBL107C	PRP21	THO2	SMY2	TCB3
CUT707	CUT044	GPG1	HPA2	MVB12	DSS1	NSA1	AKL1	RPT5	KAP123
CUT643	YPL245W	YCR015C	SIL1	FYV7	SEN15	TAF10	DHH1	LSM1	TRP5
CUT363	LAG2	MDJ2	RIF2	UAF30	YBL010C	YOR062C	SYG1	SNU13	GCN1
CUT278	TIS11	VHR1	MIG2	SUT457	RPL28	YDR374W-A	SUT229	YIR016W	SCP160
CUT704	MIG3	SUT734	MUP3	CUT191	RPL43A	TPN1	YTA6	PTC4	GSP1
CUT702	SDT1	SUT634	YGR122W	YDR379C-A	RPS18B	SEC17	APL5	RHO2	ADE6
CUT566	NAR1	YJR146W	SUT1	RPL30	RPS26B	YSC83	YNR065C	DBP10	ADE3
CUT178	CUT175	ECM12	RNA15	YDL012C	MYO1	SLI1	TPO4	CYB2	RPL12B
CUT171	SUT333	YJR128W	MGS1	NOP8	RPL14B	PET54	KAR9	MMM1	SUP35
CUT156	HMX1	YBR238C	IMD3	MAD1	GIN4	RPN12	GLR1	IPI3	SUB2
YDR426C	PDH1	CUT129	CYB5	SPC110	RPL34B	BUD31	CLB5	GAL2	SEC31
HEM4	CRF1	YER158W-A	GDH2	RPL29	GCR1	YLR287C	SCH9	YLR001C	RRP5
SUT639	CYT2	YJL015C	EDC2	SUT737	CDC25	HMI1	ARP7	PIB1	EGD1
SUT814	REX2	SUT702	ECM38	GPI15	SEN1	YDL073W	RAD53	YJR085C	ARC1
CUT583	YGR069W	SUT724	SER3	BUD26	SMC1	TFB1	RBD2	YDR157W	YCL019W
CUT550	THI72	CUT834	AGA2	YBL059W	RPS28A	LDB7	VPS28	HIR2	SCW4
CUT461	CUT759	CUT817	SUT060	CTR1	POL2	JLP2	RTS1	SPC3	TSL1
CUT034	CUT596	CUT621	SUT751	YFR045W	RPL22A	CAT5	FRE6	PBY1	SPE3
CUT020	CUT151	YEL057C	IRC23	DAD4	KCC4	YHR182W	CDC40	LOT6	MIS1
CUT053	CUT408	RTT101	RPC31	MRPS28	YKL105C	SUT703	RDS2	LAG1	NUP192
CUT236	CUT081	YOR072W	YER076C	UBC5	SEC3	SUT828	YME1	MTR3	VMA4
CUT522	CUT066	YCR085W	BET5	ADY4	SPT14	CUT784	YPR148C	PET309	ADE13
CUT353	SPS4	SUT353	SUT713	TIM8	SRF1	RTG1	OPY2	NMA1	YDR034C-D
CUT112	YML084W	SUT624	YOR343C	YCL012C	BFR2	RHO4	CYC2	ASM4	YLR410W-B
CUT149	SUT772	CUT695	MDN1	URA10	YER077C	COG2	RET3	TIM13	SLA1
CUT805	CUT895	CUT140	UTR2	SUT662	UTP25	ISN1	RPC82	TMA20	PAN1
CUT782	CUT893	CUT903	GLY1	SUT039	MIA40	NAT3	YMC1	ATO3	NUP145
CUT468	CUT592	CUT434	ARG1	YPR010C-A	KRR1	YOL085C	YBR271W	ARG2	ZUO1
CUT225	CUT579	CUT219	MNN1	SCM4	CDC31	POG1	AME1	YNL115C	GUS1
CUT667	CUT430	YHL005C	RPN4	FRE1	NGG1	ECM19	PHO13	NEM1	VPH1
CUT581	SUT162	HMLALPHA1	UBC13	GIM4	NBP2	YOR203W	YAF9	FBP26	YOR343W-B
CUT869	CUT058	YOL085W-A	SVF1	SUT717	MAM33	TAR1	SLN1	YNL234W	RNA1
CUT813	SUT375	SUT205	CDC13	SUT666	POL32	SSY5	YKR096W	SSA3	RPL15B
CUT781	CUT575	CUT482	SUT098	COX5B	PMS1	RSC2	YCR024C-B	XYL2	YOR192C-B
CUT240	SUT468	CUT183	SUT2	UBC8	NOP16	YNG2	PGC1	YOR105W	LPD1
CUT222	CUT272	CUT059	GPB1	UBS1	SWI6	PUF6	SPT10	SUT379	PMT4
CUT041	CUT897	YGR107W	CUT551	FYV4	SUT366	VPS5	PRP40	HRQ1	GPI16
YGR022C	CUT028	CUT285	YBL005W-A	DUO1	CIK1	RRP7	BCY1	FYV5	SSZ1
YIL100W	CUT708	SUT625	SPC29	APS1	SUT238	MRPL23	PRP4	SMP3	RNR4
YMR122C	CUT389	CUT561	SAN1	AIM11	SPN1	ENV9	MET12	CUT665	POR1
BRP1	YGL088W	SUT282	IES5	CUT086	NNK1	RSC30	UBP16	RPS16B	CCT4
YGL182C	YDR445C	SUT816	ARI1	GZF3	SNF12	CSL4	TDP1	RPL6A	MRI1
SUT566	REF2	CUT062	SUT023	YJR012C	RSM28	CTF13	MEF1	MRS6	ERG10
CUT082	YIL108W	SUT661	HDA2	YDL177C	RPC25	YDL085C-A	COX5A	CYT1	YLR227W-A
CUT833	RKM5	SUT182	EDC3	YCR022C	KRE29	MRT4	YJL193W	NOP56	PRS1
CUT806	MET28	SUT476	YBL100W-A	SUT500	YOR097C	APA2	YDR262W	RPP1B	YPL257W-A
CUT580	YJL133C-A	SUT414	MRP21	RPS29A	TDA11	YNL155W	JJJ1	PIB2	YDR098C-A
CUT241	YPR170C	CUT071	PHM8	RPL41B	MRP49	EPS1	ALK1	YME2	PMT1
CUT902	SUT588	CUT121	PET10	RPS16A	SEC6	YJR030C	YPL272C	RPN3	DUG1
CUT700	MRP8	CUT661	YLR143W	RPS21B	ALB1	YDR161W	BBP1	RAX2	CIT1
CUT560	NCE103	YKL118W	ANB1	RPL43B	RPS19A	MRP4	AFR1	HSP10	YHR214C-C
CUT508	CUT910	SUT477	OAZ1	PCL6	RPL39	DDI1	YMR160W	GPD1	MTC5
CUT192	SUT720	SUT365	TRM11	COX9	RPL27B	SKI6	DIB1	APM1	COR1
CUT085	CUT741	SUT278	DSF1	YDR381C-A	RPS17B	PTC6	VPS60	HFA1	ASP1
YDR250C	ARN1	SUT299	ICS2	YMR134W	RPS25B	IZH1	ISR1	MRPS35	GET3
YOL019W-A	FLX1	SUT590	MDH2	YPR098C	NIC96	SUT103	COQ3	GEA2	CPR5
CUT273	YOL106W	CUT051	AIM17	SPC1	AMN1	SIC1	MAS2	APD1	YNL054W-A
CUT209	ICT1	SUT073	CUT494	PRP3	USO1	RSC4	YAP3	LEM3	YMR051C
CUT024	CUT329	CUT589	RAD14	HIT1	RPS7B	TFA2	THI6	MDM32	MET10
CUT790	SUT021	YLR112W	YPR036W-A	OLI1	SNT1	YJL049W	TDA6	TIM11	YMR315W
CUT769	SUT531	CUT402	ARG5-6	SUT045	DCP2	TUB4	BUD17	MSB1	HEK2
CUT679	YER121W	SLX8	TEC1	SUT078	NOP53	FKH1	SAF1	AI5_ALPHA	SUT492
CUT094	YCH1	SUT803	MAK3	MUD1	TOF2	YKL047W	MGR2	YML009W-B	RPE1
CUT597	YDR476C	YJL132W	YFR016C	SNU23	BRE5	TRI1	ARP6	PBP4	GAL80
CUT594	SUT198	SUT808	PYC1	SUT783	ELP2	SUT334	UBX7	NAT2	YER186C
CUT871	SUT555	CUT649	INO80	ADF1	PTM1	MRPL50	PCM1	CUT442	SFT2
CUT214	CUT376	STB5	BNA5	FAL1	TID3	RNH202	YTH1	BCS1	SUT781
CUT296	YAL059C-A	ABM1	YLR179C	SUT699	DIP2	NOP6	EEB1	YMR290W-A	CUT410
SUT285	PCL7	CUT355	ARN2	SUT399	HSK3	PEP7	HNM1	KRE1	YGR174W-A
CUT559	DML1	PEX21	FET4	BLS1	NOT3	CNS1	YOP1	MLF3	IRC6
FRE5	HIF1	YLR400W	PIC2	QCR9	FZO1	YJU2	YLR194C	GET4	TEF1
YCL007C	DUR3	YHL019W-A	BAT2	YIL156W-A	RPF1	SOH1	CYC8	SIP1	TEF2
SUT607	CKS1	CUT798	SRB6	HMLALPHA2	ROY1	SYM1	BEM3	YIR018C-A	RPP0
SUT003	YKL102C	UBC1	IDP3	DYN2	NUP53	SLM3	NTH1	ALG8	CCW12
CUT432	TIR2	TFB5	YGR161W-A	PUS5	MFT1	PSP2	KES1	KAE1	MRH1
CUT374	SUT199	YGR025W	MSG5	YOS1	SEC15	PWP2	RPO26	COX12	RPL18A
CUT011	SUT119	SUT129	RRT13	TSC3	RAI1	SNF11	PPQ1	YJR054W	RPP2A
CUT714	SUT147	SUT446	RIB5	SUT214	IBD2	CKI1	MUB1	THI22	RPS20
CUT322	SUT137	SUT010	PAH1	CUT668	CAB3	YDR261W-A	YMR122W-A	AVT2	EGT2
CUT532	YAR053W	CUT012	SLU7	UBC12	YJL113W	BLI1	TFG1	SCEI	RPS1B
CUT106	SUT774	CUT857	CTS2	MRPL39	NOP12	ELM1	YRF1-2	YBL083C	RPP2B
YML012C-A	CUT431	SUT296	HYM1	BUB1	MOB1	UTP9	RPG1	SPG3	RPL13B
SUT818	SUT154	SUT120	MDG1	REX4	SMC6	SLD7	SYT1	SUT265	AHP1
SUT708	SUT323	CUT054	SUT330	SUT287	RTC1	DOC1	CRN1	YDR338C	YDR365W-B
SUT506	CUT694	CUT305	CCC2	YBL029C-A	CDC24	CLF1	IQG1	NDJ1	CTS1
CUT751	BAG7	YJL156W-A	YMR087W	SMD2	MAF1	PHO2	TGS1	CRS5	PFK2
CUT816	SUT648	SUT750	YJL127C-B	RPS30A	PRP5	HOS2	AVT6	RPL14A	VMA1
CUT237	SUT721	CUT064	GAT1	MLP1	IPI1	RSM23	TAE2	NAB2	ILV6
CUT671	CUT164	CUT861	CUE1	RPS22B	RRP6	MRPL24	UBI4	YRA1	CPA2
CUT040	SUT534	CUT832	YFL021C-A	ERV15	DSL1	YJL055W	GCD1	RPL20A	CHC1
CUT918	YHR145C	YMR306C-A	BUD16	BIR1	YPR063C	SAP4	AIM20	HTA1	NCP1
SUT213	DIP5	YJR071W	SUT351	RPI1	IES4	SIP2	YRM1	RPL38	TIF3
CUT013	SUT111	HPA3	SUT620	YPC1	YLR455W	PUS7	YBR071W	PRE5	SEC53
CUT314	LYS4	YKR041W	HIS4	URE2	YBR138C	SGD1	OPI1	CWP2	ASN2
CUT152	SUT057	YKL115C	RPS9A	YIL102C-A	RPL40A	BFA1	BUD7	HAP4	YDR261W-B
CUT693	SUT069	SUT066	BAP2	UBC9	RPS28B	YCL041C	OCA1	GCV1	GSC2
CUT572	ATG23	SUT756	FCY2	RTT102	NOC2	PHO90	MIP1	CCT6	NUP157
CUT036	MTD1	SUT557	RHR2	NOP14	SPT7	GET1	TOS4	KEX2	YDR210W-B
SUT385	SUT118	SUT515	CLB1	HPC2	CLN1	ATG15	KAR3	SPT15	APE3
FUI1	SLO1	CUT712	RPL7B	IWR1	TFC4	SLM4	MCM4	FPR4	BGL2
CUT510	TOS3	CUT825	ADE12	SGF73	SPB4	MEH1	YDR266C	AIM46	YDR261C-C
CUT143	YVC1	CUT692	SNQ2	LRS4	SML1	YGR021W	YIL151C	CCT7	OPI3
NFS1	SUT053	SUT403	SMC4	YDL241W	SAC3	PHO3	RPT6	RPB8	RPS22A
CUT733	YLR042C	CUT390	PCF11	CUT873	MOT3	UBA4	ENT2	EFR3	YJR028W
SUT338	BSC3	CUT632	ERG11	ATP15	PEP5	YHL026C	VPS30	SST2	APE2
CUT246	SOL1	SUT343	FTR1	MRH4	BOI1	SUT686	RPP1	LIP5	YOR248W
CUT299	MIP6	CUT686	BSC2	YGK3	STD1	NCL1	SLG1	CPR2	HEM15
CUT647	GPM2	SUT395	FAA4	YLR146W-A	POL5	FMT1	TBF1	CUP9	ASP3-4
SUT809	HAP3	CUT015	YOL087C	SUT710	PIK1	GTS1	PIG2	PRP43	YER152C
SUT037	SUT153	AIR2	YMR102C	SUT601	TAF14	LSM5	DGA1	POP2	HSP12
SUT134	SUT743	SUT335	HER1	MRPL33	SUT514	IST1	AST1	HLR1	SUT460
CUT280	ECL1	CUT884	ARO4	SUT052	SPC24	YHR078W	PCS60	CNM67	HMF1
CUT115	YOR200W	CUT173	GGC1	RPL35A	NYV1	IAH1	MSN4	ALG6	SUT537
CUT038	SUT554	XDJ1	AGP1	SUT449	DOT1	RRP3	RLF2	SEH1	TIP1
CUT809	SUT167	SUT631	SUT016	YLR036C	THG1	MHR1	DIN7	RIM1	CCT2
CUT768	SUT753	CUT118	PAN6	YPL168W	TAF5	CLB4	FPK1	MTG1	SUT821
SUL1	CUT195	SSH4	KTR2	VPS75	REC107	FOL3	YKR018C	MSH3	TDH2
SUT279	CUT516	SUT255	SUT281	RIA1	NPL6	ECM10	RSM25	TIM17	RPL5
SUT309	OAC1	CUT002	YER064C	LDB18	GYL1	YJR120W	SRL3	SMF2	ENO1
CUT868	YJL107C	CUT133	ASF2	SUT613	EAF1	VPS33	HBS1	RIB7	RPS15
CUT357	MAL13	YOR390W	MRPS16	CMS1	SUI1	RRT8	TUB3	MSE1	ATP2
CUT785	HES1	TRM13	YAT2	FMC1	RSM10	SUT794	SKS1	GPA2	ASC1
CUT134	CUT470	SUT441	RKI1	GAC1	GCR2	SEN34	PRI1	YND1	RPA190
CUT117	YDR366C	AMD2	YLR446W	UBX6	HSF1	USB1	KKQ8	GRX2	ALD6
CUT913	YBR209W	SUT253	YDL185C-A	DCP1	IFM1	YPT35	HSP30	GCN5	RPL19B
CUT626	YKR015C	SUT232	AQR1	LSM6	DSF2	RPL31B	SUT616	AI4	ILV3
CUT075	CUT197	SUT036	CUT814	SMX2	UPS2	HXT3	TPO5	YML053C	ZWF1
CUT116	CUT283	YHK8	YFL002W-B		SNT2	YOX1	SWT21	YMR030W-A	TDH1
CUT536	OPI6	SUT061	RIM13		QCR7	IPT1	RNH203	MRPL31	YJR027W
CUT466	YLR307C-A	SUT633	YHR095W		CPR8	MED6	YMR111C	MDV1	YDR210C-D
CUT168	GNP1	SUT498	ATP25		LCD1	YDR026C	BRF1	YGR160W	RPS0A
YDR230W	ERF2	CUT710	MET1		RSA3	YKL023W	ATF1	YER137C	PFK1
YBR144C	INP2	CUT358	YNL143C		YPI1	OKP1	XKS1	MRPL35	YLR157C-B
SUT319	MRP20	CUT633	DOM34		YET1	DEP1	COS111	SEC13	YLR227W-B
SUT442	SUT082	CUT443	YGR016W		BNI4	RDI1	YPL247C	TOD6	YMR050C
CUT109	YHR022C-A	YEL045C	MRPL19		PER33	MRPL16	BST1	GPI14	SAM3
CUT642	YKL030W	RPA43	COS10		HDA3	MRM1	YML116W-A	YHR033W	VPS13
CUT812	YGR079W	YKR073C	SER1		RXT3	CDC16	ASN1	MAK11	RPS5
CUT101	SUT773	PIN2	HCH1		PGA1	SRP40	RPS23B	MRPL20	CPR1
CUT005	IES6	SUT263	URA1		IVY1	PEX5	GCN4	AI3	YDR316W-B
YAR070C	SUB1	SUT764	MPD2		GOT1	PEP12	NCE102	AI2	TIF4631
CUT650	YOR082C	SUT008	GET2		MRPS17	TEM1	VPS4	AI1	YDR098C-B
CUT456	SUT228	CUT914	PRP31		HTL1	PET123	MNN9	YNR068C	CYS4
CUT060	SUT729	CUT473	YJR087W		CDC5	NSG2	BFR1	YBL039W-B	YAR009C
CUT854	CUT599	CUT230	PEX10		SMB1	LOC1	PPH21	AIM41	CDC60
CUT745	CUT298	CUT110	NAS2		DBP9	SDO1	LSP1	CUT061	RPL4B
CUT664	CUT750	CUT124	MRS4		MNE1	PLB2	YPR117W	MSR1	THR1
CUT327	SUT100	CUT562	YJR149W		LDB16	MRPL25	UBR1	COX2	HSP60
CUT270	MAL32	CUT089	IDP2		EPL1	SEC59	SAM4	YDL172C	YLR035C-A
CUT655	SUT151	CUT378	ZTA1		YDR210W	PRY1	FRS1	YBL055C	PDA1
CUT699	GAL7	YCR097W-A	CCZ1		TUS1	MUD2	FPR3	CIC1	STM1
CUT335	SUT145	SUT304	SUT643		TAF4	HCA4	HEM1	LIP1	UBA1
CUT577	SUT303	SUT105	CUT465		CNB1	ERG7	DIG1	DIA4	CIS3
YBL071C	CUT056	CUT795	SRT1		PEP3	YDR210W-A	NUF2	DBR1	PAB1
SUT786	PHO89	CUT564	YOL159C-A		RIM11	INP54	YPL150W	GMH1	ECM33
CUT420	SLS1	SUT451	SUT245		ARD1	TOF1	RDH54	NPP2	THS1
CUT921	LEU1	SUT086	ALD5		SMC5	MRPL15	NBP1	SPG5	VAS1
CUT835	YDR391C	YKR075W-A	HIS5		IOC2	SHB17	PDE1	CBP6	TPS3
CUT563	SUT738	SUT712	RPB4		FCF1	SWC3	STP1	YCR087C-A	DIS3
CUT206	ODC2	SUT231	RIB4		ENT5	SAS10	FRT1	BEM2	FAA1
CUT898	SHU1	CUT186	SUT176		TEL2	HRT3	YKR045C	RPS23A	SUR4
CUT585	PHO85	YML007C-A	COG3		RED1	PHO81	ORC4	CIN8	PIL1
CUT571	PUG1	BIG1	YLR108C		LRE1	YKR051W	ASI3	HHF1	VMA3
CUT198	NSE1	YMR001C-A	YOL075C		KTI11	OST4	TFC8	KIN2	SKI3
CUT439	SUT187	SUT141	YKL027W		TRM10	LCL3	RTF1	RPL20B	GSH2
CUT047	SUT583	SUT179	RSF1		DLT1	HDA1	HOS3	RPL24B	ALD4
CUT438	CUT204	CUT313	ASK10		SRB7	IMG2	SUT169	PLB3	YGR161W-B
CUT311	YLR326W	CUT472	SIT1		ELG1	YDR336W	SEC62	NET1	YMR173W-A
YJR018W	PHO11	CUT196	POP1		CRZ1	VPS9	YBT1	CSF1	LAT1
YCR041W	SUT499	CUT909	TFB4		RFU1	EMC2	TAH18	STE12	THR4
MATALPHA1	SUT369	CUT446	RSA1		YPT32	MVP1	SUA7	ILV2	TUB2
YOR072W-A	CUT502	CUT301	SCO2		MDM30	MCM10	PUN1	CTR9	SHM1
SUT349	RGI2	CUT803	PDR18		YBR259W	PRK1	RAD1	MAK16	TOP2
SUT252	YNL277W-A	YPR096C	SUT109		RPC10	CDC45	TCO89	BCK2	STT3
CUT454	MEI5	CUT379	PSY3		ASG1	YRB30	GIS4	YLR177W	MIR1
CUT669	ICY2	SUT077	PHO5		MKS1	CDD1	AIM45	PHO88	YPR137C-A
CUT654	YPL088W	NSL1	SUT541		ACP1	OCA2	HHO1	GLO3	PRS5
CUT400	NMA111	SUT235	YJR129C		VPS27	NAT4	SKN1	TYS1	YGR161C-C
CUT612	SPO73	YKL044W	PRP28		COA1	SUT573	RKR1	SAT4	LAP2
CUT752	SUT473	SUT251	SUT096		CHS7	YAL019W-A	PTH2	FRK1	IFA38
CUT294	SUT550	SUT043	TLG2		APC2	MCM22	OCA5	SSN3	MKT1
CUT802	BDH2	CUT601	YBR013C		NAT5	UFE1	YPR147C	PRE1	AIM33
CUT739	SUT508	YOR365C	SUT439		THP3	YPT10	SYS1	COX10	YLR464W
CUT103	GIT1	SUT464	CUT388		MLC1	YJL118W	RAV1	ERP1	VMA5
CUT883	CMC4	SUT362	GTO1		UBP10	IPK1	CWC27	SNF5	SEC28
CUT820	YAT1	SUT048	COT1		SAP185	GCD7	HBT1	DAL81	GUT1
CUT023	YCL049C	CUT891	AAT1		GCN2	RRG1	SPT23	COX13	YMR099C
YDL187C	ATG19	CUT334	MET5		YNR029C	PRP24	SLX5	SOG2	HYR1
SUT211	SUT433	SUT209	HMS2		NVJ1	RSC9	OSH2	SFB2	YOR121C
CUT801	SUT017	CUT528	SUT461		FES1	YNK1	CBF2	PRP6	YOL092W
CUT242	BOP2	CUT779	CAN1		PEX25	KAR4	POM34	PRE10	MET6
CUT341	SUT049	SUT782	YPL014W		BUR6	YKL077W	MCK1	YGR125W	SED1
CUT218	PAU24	SUT556	URA4		ISA1	SUT572	CUE2	CEX1	TSA1
CUT102	YOL086W-A	CUT382	TOS8		TSR1	CCS1	SIR3	PEX13	GAS1
YNL042W-B	SUT562	CUT659	MNT3		RAD54	YJR124C	YMR027W	PTR2	EFB1
RAD7	SUT466	CUT844	YLR173W		NST1	ADA2	YER163C	YIP5	RPS12
SUT479	KNH1	CUT080	YKL069W		YGR283C	RAD57	TDA7	LTP1	ITR1
YNL179C	QRI7	SUT671	GUT2		RRG9	YDL057W	CTF3	SUT220	COP1
CUT231	YBL029W	GDH3	MBP1		PRP22	IMP2'	BUD9	PGM3	YOL103W-B
CUT160	YOR333C	SUT443	LYS9		CHA4	RIM9	YBP1	FYV1	HSP104
SRD1	MET16	CUT119	SUT711		ACE2	RPC19	GAB1	CDH1	XRN1
YGR153W	MAL33	SUT683	GSY1		SPT21	SET3	TFG2	YKL066W	TMA19
TAD2	SUT020	SUT472	YLR243W		KNS1	KTI12	YNL022C	AIM37	YPR158W-B
YOR186C-A	CUT158	SUT465	VPS74		RAD26	FAP1	LAS17	GAD1	YPR137C-B
YER097W	CUT634	YDR506C	YHR097C		PRE3	SNA4	CLA4	UBC6	YER160C
SUT679	MEK1	CSM1	MUS81		DNA2	CUT281	ULP1	NIP7	YPR158C-D
PHO84	YGL239C	CUT843	SUT462		DJP1	DBP6	GLE1	YOR015W	YML045W
YJL067W		CUT366	SUT329		DAS1	DBP7	GYP5	MRPL13	YDR261C-D
SUT370		SUT415	YHR054C		UTP4	SSP120	YBR242W	UBP5	URA5
CTH1		CUT504	NFU1		YML108W	TOK1	IME2	SMY1	YGR038C-B
CUT067		YNL024C	YFL052W		SHE2	PML1	ATG22	FIR1	YOR142W-B
CUT761		SUT469	YCT1		CET1	MHT1	YFR039C	SUR2	GND1
SUT076		SUT367	YBR056W		RHO5	ATG14	YBL081W	SPR6	MIT1
CUT698		CUT756	YOR019W		GNA1	REV7	FIG4	SIP5	SCW10
YOR225W		YJR154W	YGL177W		VAC7	COX23	RAM2	CBP2	YGR027W-B
SUT804		SUT716	YER158C		GIC1	QRI5	MAG2	AIM10	SAM2
SUT386		YLL059C	SUT571		APL1	TMA23	JNM1	YPL077C	RPL32
CUT200		SUT842	SUT481		TEL1	ERG1	YMR130W	NMD5	GFA1
YDR396W		YER034W	YNL217W		AIM23	MSK1	MSN1	ICE2	RPL9A
MEP2		CUT167	TSR3		SUT642	LAS1	MET30	NSE5	RPS7A
YAL047W-A		SUT128	YHI9		RRI2	WSS1	OXR1	RPB10	ADE5-7
SUT355		RRT6	PPH3		YHR003C	ENT4	BSC1	MIC14	OST1
SUT578		SUT609	TYW3		FIG2	PFS2	VIK1	CTA1	ERG13
SUT114		CUT189	YDR048C		YER134C	CCA1	SUR1	ERG12	TAZ1
CUT742		GRX8	SUT175		MTF2	YPR202W	RAD51	THI74	MES1
CUT549		YLL037W	SUT655		RPL23B	YDL156W	RLM1	GCY1	IKI3
CUT049		SUT505	ILV5		CAF130	AFT2	GCN20	WSC4	CLU1
CUT697		SUT058	DBP2		RPL26A	CWC25	SEC61	MRP1	STI1
CUT239		CUT545	CDS1		VPS72	RTC5	SEC16	YET3	YBL005W-B
CUT524		CUT252	MET13		NFT1	CTK2	PRE2	TAF11	HXK2
CUT254		YPL067C	UPS3		UFD1	VPS71	MEX67	FUN30	ARF1
CUT114		SUT744	LEU9		ASE1	STS1	MSN5	XRS2	SAC6
CUT656		CUT441	TAT2		UBP12	MRPL32	SEC8	SLY41	CRM1
CUT701		SUT817	DEF1		SBE2	FEN2	PSR2	SSK22	YRB1
SUT742		SUT139	ULA1		NCS2	CIR1	CDC20	SLF1	DDR48
SUT332		CUT915	HNT1		RPS25A	SUT115	SUI3	RPC34	PIR1
SUT064		YOR199W	ERG6		SFG1	RPN9	SPT6	SUT647	PMI40
CUT723		SUT453	CPS1		MTC1	SUT760	PEP1	YPL041C	APA1
CUT092		SUT488	ERG27		ITC1	NSE4	SEC26	SKP1	MSC6
CUT267		CUT848	DSE2		RSM27	CRR1	SEC7	MRPL17	SAM35
CUT763		YHR180W	SUT099		INP1	NHP10	SAR1	YML047W-A	YPR158C-C
CUT547		SUT474	TEN1		OAF3	RPC37	YSP2	KEG1	YPR158W-A
YJL119C		SUT746	YDR433W		HFI1	FYV8	YDR186C	SHY1	PEX6
YHL042W		SUT183	YPS3		MED1	VAM7	TUP1	YJR112W-A	MHP1
SUT778		YPR050C	TPO1		MND2	TRS23	RPT4	FAR7	LSC2
SUT580		YEL073C	NOP13		YBR126W-A	YOR343W-A	ASK1	YER079W	ADK1
CUT260		FMP33	CUT401		OCA4	COG5	TAF7	UBP8	YML045W-A
CUT288		FMP23	SWF1		LST4	YJR039W	YTA7	HHF2	OXA1
CUT163		SUT636	EXG2		KIN4	RMT2	YAK1	HTB2	YVH1
CUT391			CIN1		ARO7	MSO1	TIM54	HCM1	RGT1
CUT275			YNR073C		LRG1	YNR063W	CMK2	HOM3	RNQ1
CUT615			ORC5		ECM5	YMR262W	YLR278C	YMR304C-A	HIS1
CUT519			YDR514C		VPS45	PRS4	YGL114W	PNC1	NUP159
CUT295			FYV6		MRC1	PAN3	UBC7	RPN2	NCR1
CUT251			ADH5		MAS1	SCD5	PET20	DPL1	DPH2
CUT238			SUT188		CFD1	UBX5	PIN3	SBH1	ADH2
CTF19			YLR410W-A		ORC3	PCL2	NUP116	RAD52	DYS1
SUT302			EXO5		CCM1	HST4	PHD1	MRPL36	AMD1
CUT409			YLR462W		UPF3	YOR152C	MDM36	FCP1	TSC13
CUT362			PIP2		EXO84	YEN1	CKB2	SHR3	SHO1
SUL2			YDR034C-C		ATG2	CDC26	RAD27	NOP19	SEC1
SUT256			YSW1		CTK1	SUT748	OTU2	YGR054W	YPR1
CUT776			VPS20		SHE3	HMO1	CBR1	CYR1	GRH1
CUT411			UME1		PDC2	DBP3	UBP3	RTT105	DFG5
SUT194			PET112		YCR016W	DOA1	PRE8	YMR210W	ARA1
SUT246			BRL1		LEO1	TIF35	PAT1	PKP1	LHP1
SUT423			TFC1		ECM2	SUR7	APM2	NUP82	YCL048W-A
CUT705			YEL047C		BZZ1	ASF1	SUT417	ERG2	TMN2
CUT007			EXO70		PSO2	BUD21	ATG5	VID22	POX1
YLR157W-D			AIR1		SUT629	GIS3	YIR035C	FAA3	POL3
CUT300			YTM1		NNF1	MIM1	YHL008C	MRPL4	ACO1
CUT605			PKP2		SAS3	SIF2	STP2	URA6	PDR5
CUT469			FAR3		YOS9	PPN1	PAF1	BAR1	RPL19A
CUT340			YOL107W		MTC2	AAR2	RCL1	RBS1	RPL13A
YCR061W			VHT1		PZF1	PUP2	YGR250C	ERV14	DED1
SUT142			CDC33		URM1	NRP1	RPN6	YHL017W	RPL8B
CUT025			SUT553		TRX3	MNN5	NUT2	YOR338W	ARB1
CUT837			YBR230W-A		SUT070	SCJ1	CPR4	UTP15	IRA2
CUT435			PMT6		RPS13	CEP3	RMD9	ALT2	RPL16B
CUT126			AST2		RPL33A	PDR1	LST7	UTP18	NAT1
CUT673			FKS3		YPT52	RGA2	YPS7	IRC21	SIN3
CUT740			ADK2		LAA1	NAM2	RPT3	STP3	COF1
NDE2			SUT352		ECM16	MSB3	BUD14	SCY1	YAR010C
CUT877			CAR1		BNI1	ABF2	BRN1	CDC14	CPR6
CUT836			YAP1802		TAN1	MPA43	VPS16	MRPL40	SPF1
SUT006			SHE1		SAP155	YJL147C	RPN7	MRPL38	ADH6
CUT423			NRG2		YGR109W-B	HRD1	CAP1	RRP1	VTC4
CUT213			BOP3		MRP2	PRP39	TPK1	FPR2	GRS1
YER067C-A			TRX2		GIR2	YDR306C	PPS1	YDL158C	YNL247W
CUT808			CTP1		SRP21	PPA2	CUP2	YOL073C	HOM2
ASI1			SSL1		PRP2	BOS1	RAS2	MOS1	CCT8
YPR078C			SCO1		SEC10	SUT034	SNF8	SUT085	CCT3
YOL037C			CHK1		PTC1	MPE1	RIB1	TMA7	YGR038C-A
EST3			PBP2		EIS1	YPT6	HEM14	PMT5	URA7
PHM6			SUT426		OMS1	SRB4	CST6	FMP21	YJR026W
YPR077C			VPS25		BRR2	YPL162C	RFC1	YMR090W	SEC21
ICS3			SUT690		MPP10	YFL042C	FMP30	YAL026C-A	PMA2
SUT044			YCR007C		SUT569	SSF1	SPH1	YBR206W	EFM1
CUT159			SUT812		CLB3	SEC22	APL2	HHT2	SEC4
CUT657			DAN4		EAF7	CTR86	PBN1	IMD4	RVS167
CUT922			CUT100		DOP1	NMT1	YPK2	RPS11A	MNN11
CUT487			ARG4		ESF2	LOT5	MED8	RPS21A	ASP3-3
YLL047W			QDR2		MUK1	GCD6	CCC1	RPL17B	YGR027W-A
CUT207			YPL216W		SMC2	SUT800	VPS15	ERV25	HXT6
CUT738			BMH2		PXL1	DCR2	MDE1	YDR133C	ALE1
SUT328			HXT1		SAP1	RTT106	YER156C	WHI4	YMR221C
CUT232			PPT2		YKR075C	RIO1	ALG1	TBS1	YFL066C
PRM4			NIS1		ENV11	ARF3	YCR101C	PKH3	KRE2
CUT799			WRS1		BUD27	RAD55	YMR034C	MYO2	RNR2
SUT412			IMP1		BSP1	PET494	SUT428	ULP2	MRE11
YLR416C			YOR292C		MMS4	BSD2	YMR031W-A	CBF1	SUT230
CUT476			TMA64		VPS66	RPA34	NIP1	AIM24	SKI8
YOR277C			DBP8		SYF1	YAP5	UTH1	THO1	YJR115W
CUT506			CDC73		HGH1	MRPL1	YPR091C	SPG4	RFS1
YBR012C			SUT181		YBL028C	RPH1	NEW1	FAT1	VMA11
SUT805			YJR008W		RPA14	GEM1	SRO9	MIH1	YMR209C
CUT541			DIF1		ROM2	SKI7	YPL225W	AFG1	HXT10
YJL213W			SUT357		RNT1	PIH1	KTR6	YSA1	RPL27A
CUT182			AVT1		PPR1	OTU1	RSP5	PAD1	RPS26A
SNO1			YOR192C-A		MID2	SDC1	RSC58	IMG1	RPS0B
GEX1			SPI1		VMR1	MRPL8	SUT393	FPR1	YNL284C-B
SUT650			MED11		PBI2	YPR039W	REB1	YNL108C	SUP45
YLR415C			YDR132C		BET1	YML003W	YMR124W	UPS1	NUP1
CUT908			PUP3		MAK5	LCB3	DPM1	NCS6	BLM10
YHR049C-A			SUT031		SKN7	OAR1	YBR085C-A	TVP38	UFD2
CUT611			MMS2		VAC17	ERJ5	JIP5	PRP45	PRO2
LEU2			PAU17		SLD2	RPR2	NUP100	BDP1	GLN4
SUT221			ECM31		RRT14	FYV10	GDA1	RIB3	YDR365W-A
CUT683			PAI3		HMRA2	YNL092W	RRN9	AIM18	TAL1
RTA1			MSP1		KAR5	PCL10	YKL100C	CAB1	ERG25
CUT419			SUT440		EAF6	LIF1	VAC8	ALK2	ASP3-2
CUT755			SUT687		DAD3	RTS2	SEY1	YMR010W	PRD1
CUT722			RSM26		YPL071C	YIR014W	YML002W	SLP1	GAS3
YER137W-A			YFH1		SPT2	YIL141W	NAP1	RKM3	NIT3
YBR277C			YIL152W		YOL014W	CUE4	NOB1	RAD9	NUP49
			SED5		PLP1	RRB1	SKI2	SUT459	SCS2
			AAC1		RPL23A	RPA12	UBP6	VPS73	SPR3
			PRS2		BRE1	NUG1	RAD23	TIM10	CNN1
			MTL1		MCM1	SUT507	ELP3	SRO77	TRK2
			YDL199C		FRA2	YJR003C	TUL1	IRC3	YKR070W
			SUT438		VPS29	SPC2	SFP1	YMR166C	PDR10
			YHR210C		CLC1	PHO23	TPP1	ATG20	IES1
			CUT529		RAT1	FMP41	KEL3	RIC1	ERG26
			SNF3		IMH1	SAE2	GRX5	YOR021C	YCL021W-A
			FIS1		BCP1	MAD3	KOG1	SPO16	EMP47
			NPL3		NOP4	VTI1	GYP7	SEC11	YOL035C
			MUP1		ESP1	RSA4	EMC1	YIL030W-A	RPS17A
			LYS20		FAR1	PRP16	TEA1	RPL6B	PDI1
			EMC6		KRI1	GON7	SNU71	GDS1	GLT1
			SUT204		SNC2	AIM31	USA1	CPA1	TEF4
			HTA2		CHZ1	SER2	YPL107W	GFD2	HAP1
			VTC2		YDL176W	GUF1	CTI6	UBP2	DSE4
			SRP1		EKI1	YGR117C	BIM1	RSC8	ARO1
			RAS1		TOP1	RPF2	ARG80	SUT543	YMR045C
			UBA2		STE5	ALR2	CDC10	TIF34	ARO2
			SUT670		STE4	DLS1	SPC19	UBP13	FCY1
			FUR4		SEC39	LRO1	ROG1	SUI2	NOP58
			MRL1		RTG3	SNX4	YEL076C	VPS70	SRV2
			SUT837		SRC1	YAE1	YPR071W	YNR048W	SHM2
					YDL063C	NKP2	YIL055C	SDH1	YOL103W-A
					SHE9	RFC5	RRD1	ATG26	STT4
					RIX7	COQ10	SUT063	CBS2	RPS1A
					POL31	SUT843	HXT5	ZRG8	GDH1
					ARC18	PBS2	MOT1	RLP7	ACS2
					YDR348C	ZAP1	SSD1	HO	YEL077C
					TOS6	GSH1	FHL1	RFX1	NTF2
					MTC4	MPS3	SWI1	INH1	BCH1
					NEJ1	GPA1	CRH1	YEL1	TOM1
					YGR149W	FSH2	SNF2	BXI1	YDR210C-C
					SWM1	DEG1	TOM70	UPC2	YBL113C
					FAF1	MIG1	UTP10	ATP3	OYE2
					YNG1	YGR012W	RVB2	WSC3	GUA1
					NEO1	RDL1	TIM44	HEM13	VMA6
					RPB5		ECM21	TAF12	OST3
					STB3		YPR089W	YBR241C	VBA4
					ATC1		UBP1	STE11	PST2
					RPS19B		RIM21	SWP1	ISC1
					PRP8		YBR225W	POL12	YCL042W
					KSP1		NPC2	FIT3	CPR3
					YGR130C		YPP1	BNA7	CDC9
					TFB3		NPP1	SAS2	AAT2
					HSL7		GIP4	ECM13	YNL134C
					PMD1		RRN7	KIN82	PGM2
					MSS116		NUD1	YLR050C	PET9
					TRM1		HUA1	BAS1	CIR2
					RKM4		BTS1	QCR8	SUT681
					RPB7		PIS1	WTM2	HOM6
					HAL5		YHR219W	SIP3	OXP1
					YNL260C		SEC12	RME1	SFB3
					ENP2		FMS1	URK1	SED4
					CAB2		AIF1	PFD1	FLC3
					DIE2		YIL001W	CUT602	YER088C-A
					YHL009W-B		MRP51	YGL242C	SPO11
					SCC2		ETT1	SNN1	YIL047C-A
					SOV1		SEC72	TRR2	YOL057W
					CDC27		YJR141W	SIA1	PYC2
							TRM9	CCE1	GLK1
							YMR181C	YPL068C	ADO1
							SLD3	DDR2	VPS1
							YCR043C	RPL25	SBA1
							BNA6	BCK1	TED1
							CAD1	MSB2	ARO3
							ALG12	VMA16	VOA1
							SUV3	SKG6	PRC1
							COS5	SRL1	VIP1
							TPM1	ADE1	ENA1
							PMT2	RVB1	SAM1
							RIM15	RFA1	TOR2
							PKC1	TRS120	OPT2
							TIM50	EAR1	ECM29
							SIM1	SDH2	CSE1
							UBX4	ATG32	SGT2
							PSK2	MGR1	HXT7
							MYO4	IML1	FUM1
							ELF1	AEP2	ATP16
							NOG1	SPT20	CDC37
							MRP17	OST6	PBP1
							TAO3	SAL1	YDR316W-A
							GRS2	NPT1	ERV29
							ISM1	GSF2	YHR218W
							APL4	DSD1	TRP3
							YRO2	EST2	CYS3
							TYW1	SUT216	APC1
							SWT1	CBC2	PIR3
							YIL082W-A	TRM82	KRE33
							PRP9	TRM3	HXT17
							AHC1	URB2	ETR1
							DBF20	DUT1	YFR052C-A
							ARG81	BUD23	SPT16
							OPY1	YFR006W	YGR161C-D
							YPR053C	YEL020C	FET3
							SDS3	HSV2	NUP188
							NHP6A	ATP23	YRF1-4
							RIM101	MMP1	PHB1
							DNF2	MAC1	RPO31
							MSM1	SFH1	YML040W
							MRPL3	DPB3	YPK9
							IRC5	ETP1	UTP20
							HSP78	APQ12	NHX1
							PUF2	PPZ2	NOP1
							YPR013C	YOL029C	MAP1
							SAP190	MSH5	PDC5
							AAD6	COX3	YLR157C-A
							STN1	UTP21	YMR226C
							SSE2	YDR524C-B	MYO3
							COX8	LCB2	MNN2
							YAP1801	HST1	SFA1
							PIM1	NMD3
							ARC15	CDC6
							SUT155	ERG9
							SUT765	YIA6
							RPT1	DAM1
							NTA1	HLJ1
							ANP1	YGR266W
							YPK3	MFB1
							FMN1	HMG1
							SUT445	YLR283W
							AIM3	VPS68
							STV1	TIF11
							SNF6	RVS161
							CUE5
							PEX32
							COS2
							TRM44
							MLC2
							CTR2
							AEP3
							BPL1
							TPK2
							VAC14
							HUT1
							THP1
							CYC3
							KRE9
							FAD1
							ALY1
							END3
							SLX1
							BRE2
							IRA1
							STO1
							RPT2
							BMS1
							NAB6
							TDA1
							GCD11
							YRF1-8
							QCR2
							YMD8
							GDT1
							BUD3
							TGL4
							PGA2
							YMR074C
							MAP2
							YAR1
							SPP1
							DNM1
							DGK1
							CYM1
							SEF1
							MCD4
							CHS3
							HMG2
							GCN3
							MSC1
							MSS51
							RRN10
							TOA2
							PRP18
							NTO1
							ACM1
							RAD5
							PDX1
							YAH1
							EMP70
							AVT7
							UBX2
							VHS2
							SAY1
							VBA2
							YJL181W
							MMS1
							KIN3
							SSN8
							YEL076C-A
							RTC6
							YBR197C
							PET122
							GPI10
							FMP10
							MLH3
							RHO1
							FUN12
							GSY2
							PIN4
							FRA1
							BRO1
							RGC1
							UBC4
							BPH1
							SVL3
							DLD1
							POB3
							TIF6
							CMP2
							RET2
							TCB2
							YBR220C
							CSE4
							FPS1
							MTW1
							SDS24
							MPH1
							EHT1
							SUT802
							RRP12
							DMA1
							MTC6
							LHS1
							CDC3
							STE50
							MFM1
							INO1
							SUT552
							CSR2
							CSG2
