# Supplementary material for: A Transcriptome-wide Atlas of RNP Composition Reveals Diverse Classes of mRNAs and lncRNAs
Source: Cell. 2013 Aug 29;154(5):996–1009. doi: 10.1016/j.cell.2013.07.047 (PMC3778888; doi:10.1016/j.cell.2013.07.047)
Supplement: Table S5. Strains, Plasmids and Oligos Used in This Study, Related to Experimental Procedures — (A) Strains. (B) Plasmids. (C) Oligonucleotides. [file mmc4.xlsx]

## Sheet: S5A Strains
Strain	Genotype	Source or reference
BY4741 (wild-type)	MATa his3D1 leu2D0 met15D0 ura3D0	(Brachmann et al., 1998)
HTP-tagged strains	As BY4741 but with gene-HTP URA3	This study, and (Wlotzka et al., 2011) (Trf4-HTP)
	Mtr4-HTP and one Cbc1-HTP strain contained the plasmid pAT1, which facilitates 4-thiouracil uptake (for metabolic labeling of newly synthesized RNA)	(Swiatkowska et al., 2012)
	One Nab2-HTP strain was constructed in an rrp6Δ-NAT background
Nab2 depletion	As BY4741 but with kanMX6-pGAL1-3HA-NAB2	This study
Hrp1 depletion	As BY4741 but with kanMX6-pGAL1-3HA-HRP1	This study

## Sheet: S5B Plasmids
Plasmid	Purpose	Reference
pBS1539-HTP-URA3	HTP tagging	(Granneman et al., 2009)
pFA6a-natMX6	RRP6 deletion	(Hentges et al., 2005)
pFA6a-kanMX6-PGAL1-3HA	HRP1 and NAB2 depletion	(Longtine et al., 1998)

## Sheet: S5C Oligonucleotides
HTP strain construction
Gbp2 C	CCTTGAAGATACCAGAGGTACTGAA
Gbp2 D	ATAAAGACAATAGCACAACCCAGAG
Gbp2 HTP F	ATTATAATTATGGTGGTTGTAGTTTACAGATCTCTTATGCTAGACGTGATGAGCACCATCACCATCACC
Gbp2 HTP R	TATACGTTATCATAAAGTACACAGGTCATGGTTCGGTTGGTGCTTAGGAATACGACTCACTATAGGG
Hek2 C	ATCATGATAACAAAGAGGAGCAGTC
Hek2 D	TTCTTGGAGTTTATCATTCATCCAT
Hek2 HTP F	AAGAGAAGGAAGAACCTCAAGAGAATCATGATAACAAAGAGGAGCAGTCGGAGCACCATCACCATCACC
Hek2 HTP R	GATGATAGTTTGTTTTGTCTGTGTGGGACGTGCGCACGCACACGTATATATACGACTCACTATAGGG
Mex67 C	CATGGTTACAACTCCACATCAAATA
Mex67 D	GGCAAGAGCATTTTGAGAATAAGTA
Mex67 HTP F	CAGAGTAGCATGAATGGCATCCCTAGAGAAGCATTTGTGCAGTTCGAGCACCATCACCATCACC
Mex67 HTP R	TATATTTTTTGTGATACTGTGCGGCTGAAACAGGGAACAATATCATACGACTCACTATAGGG
Nab2 C	TTGTCGAAGATCAAGGAAGTAAAAC
Nab2 D	AACCCAGTCTGTCCTTAACTCTTTT
Nab2 HTP F	CTCCTCCGCAAACCAGTTTTACGCACCAAGAACAAGATACGGAAATGAACGAGCACCATCACCATCACC
Nab2 HTP R	ATCAAAAGGGTCACAGGAACATGAATTTCGTTCCGTGATTTTAATAGTAATACGACTCACTATAGGG
Pab1 C	AGCAGCTGGTAAAATTACTGGTATG
Pab1 D	TACCCTCACTTGATTTGTCAATTTT
Pab1 HTP F	CTGCCTATGAGTCTTTCAAAAAGGAGCAAGAACAACAAACTGAGCAAGCTGAGCACCATCACCATCACC
Pab1 HTP R	AAAAAGATGATAAGTTTGTTGAGTAGGGAAGTAGGTGATTACATAGAGCATACGACTCACTATAGGG
Ski2 C	GGTTTATCATTCAAAGAAATCATGG
Ski2 D	GGATGTGGTCTGGTAATAAATTCAG
Ski2 HTP F	CTCAAGAGTTGATTAAGAGAGATATTGTTTTCGCCGCAAGTTTGTATTTAGAGCACCATCACCATCACC
Ski2 HTP R	AAAACATTAACTTTTATAAACATGACTCACATTGAGAATAAATGAGCTCTTACGACTCACTATAGGG
Sto1 C	GGTTTGAAGAATAATGGTTTGATTG
Sto1 D	TCCAAAGCGGATAGTTATAGAAGTG
Sto1 HTP F	AATCCACTAGGAGAACAATTTCGAATTGGATTCAAGAAACAAAGGAAGTTGAGCACCATCACCATCACC
Sto1 HTP R	AAAATTAAAAAGCGGAGTGATAACGAATGTAGTCCATCCTCCGAATCTTTTACGACTCACTATAGGG
Tho2 C	CGAATAAAAGATTCAAGAAGGATGA
Tho2 D	CGATAAAAGAAAGAACGGTTTGTTA
Tho2 HTP F	CGCTTCCGCAAGGTCCCAAGGGTGGGAATTACGTCAGTAGGTACCAGAGGGAGCACCATCACCATCACC
Tho2 HTP R	CTATCAAAGTACACGTTAAAATTCAGCTCGGGTATGTTAAGTACTAGTAATACGACTCACTATAGGG
Tif1 C	TTTCTGCCATCTACTCTGATTTACC
Tif1 D	GCGTTTGATGTACACTTTTTCTTTT
Tif1 HTP F	ACTCCACTCAAATTGAAGAATTGCCATCCGACATCGCTACTTTGTTGAACGAGCACCATCACCATCACC
Tif1 HTP R	GTTATCAAGATAGCCTCACAAGATACTTTTTTAAGAAGTTTTTGTCTCCCTACGACTCACTATAGGG
Xrn1 C	AGATCAAGGAAGTCGTATTGTTGTC
Xrn1 D	AATGAGATCAATGAGAAGAAAGTGC
Xrn1 HTP F	AGTCACAAAGCAATGCTGCTGACCGTGATAATAAAAAAGACGAATCTACTGAGCACCATCACCATCACC
Xrn1 HTP R	GATATACTATTAAAGTAACCTCGAATATACTTCGTTTTTAGTCGTATGTTTACGACTCACTATAGGG
Mtr4 C	GCTTCAGACATGAACTAATGGAAGT
Mtr4 D	AATCTTTCAATGGCCTAAAATCTCT
Mtr4 HTP F	TCTTGAAATTAATTCATAGAGATATCGTATCTGCTGGTTCTTTGTATTTAGAGCACCATCACCATCACC
Mtr4 HTP R	TATTTGTTTATTATATATACCAATAAAAATACATAATTGTGTGTGATTAATACGACTCACTATAGGG
Hrp1 C	TAATAAATCCAATGACGTCCAAACT
Hrp1 D	TGGCTTTTCTTATCTTTACTGAACG
Hrp1 HTP F	GTCGCGGTGGATACAATAGACGTAATAATGGCTACCATCCATATAATAGGGAGCACCATCACCATCACC
Hrp1 HTP R	TGAATTATACAAGAAAACTTTTCTCTAGTTTTCTACACTTTTCTTTTTTTTACGACTCACTATAGGG
pBS1539 R2	CTCACCCTGAAAATACAAATTCTC
5’ mixed DNA/RNA linkers
L5	5'-invddT-GTTCArGrArGrUrUrCrUrArCrArGrUrCrCrGrArCrGrArUrC-OH-3’
L5a	5’-invddT-ACACrGrArCrGrCrUrCrUrUrCrCrGrArUrCrUrArC-OH-3'
L5c	5’-invddT-ACACrGrArCrGrCrUrCrUrUrCrCrGrArUrCrUrGrA-OH-3'
L5d	5’-invddT-ACACrGrArCrGrCrUrCrUrUrCrCrGrArUrCrUrArCrArArGrC-OH-3'
L5e	5’-invddT-ACACrGrArCrGrCrUrCrUrUrCrCrGrArUrCrUrCrArCrArGrC-OH-3'
L5f	5’-invddT-ACACrGrArCrGrCrUrCrUrUrCrCrGrArUrCrUrGrCrGrArGrC-OH-3'
L5Aa	5'-invddT-ACACrGrArCrGrCrUrCrUrUrCrCrGrArUrCrUrNrNrNrUrArArGrC-OH-3'
L5Ab	5'-invddT-ACACrGrArCrGrCrUrCrUrUrCrCrGrArUrCrUrNrNrNrArUrUrArGrC-OH-3'
L5Ac	5'-invddT-ACACrGrArCrGrCrUrCrUrUrCrCrGrArUrCrUrNrNrNrGrCrGrCrArGrC-OH-3'
L5Ad	5'-invddT-ACACrGrArCrGrCrUrCrUrUrCrCrGrArUrCrUrNrNrNrCrGrCrUrUrArGrC-OH-3'
L5Bb	5'-invddT-ACACrGrArCrGrCrUrCrUrUrCrCrGrArUrCrUrNrNrNrGrUrGrArGrC-OH-3'
L5Bc	5'-invddT-ACACrGrArCrGrCrUrCrUrUrCrCrGrArUrCrUrNrNrNrCrArCrUrArGrC-OH-3'
L5Bd	5'-invddT-ACACrGrArCrGrCrUrCrUrUrCrCrGrArUrCrUrNrNrNrUrCrUrCrUrArGrC-OH-3'
L5Ca	5'-invddT-ACACrGrArCrGrCrUrCrUrUrCrCrGrArUrCrUrNrNrNrCrUrArGrC-OH-3'
L5Cb	5'-invddT-ACACrGrArCrGrCrUrCrUrUrCrCrGrArUrCrUrNrNrNrUrGrGrArGrC-OH-3'
L5Cc	5'-invddT-ACACrGrArCrGrCrUrCrUrUrCrCrGrArUrCrUrNrNrNrArCrUrCrArGrC-OH-3'
L5Cd	5'-invddT-ACACrGrArCrGrCrUrCrUrUrCrCrGrArUrCrUrNrNrNrGrArCrUrUrArGrC-OH-3'
pGAL1 strain construction
Hrp1 Gal 3HA F1	CTTGCAGCCCCTCCCTACGAGCAGCGCCGAGATTTCTTGTTGGACAAAGCGAATTCGAGCTCGTTTAAAC
Hrp1 Gal 3HA R1	GTAGGCTTATCATCGCCGTAGATGTCGTTGAAATCTTCTTCGTCAGAGCTGCACTGAGCAGCGTAATCTG
Hrp1 A upstream	GGGTCATGCTATCGAAAACC
Hrp1 B	AGTGACGGTACCATACTTACCAAAA
MX46F	CCTCGACATCATCTGCCCAGAT
Nab2 Gal 3HA F1	GGGAAAAATACAAAATTTTACACATCTTTCTTCCAAATACTTCCATAAAAGAATTCGAGCTCGTTTAAAC
Nab2 Gal 3HA R1	AGTTTTTCGGCAACGATAACCTTCAAGTTTTCTGTGTACTGTTCTTGAGAGCACTGAGCAGCGTAATCTG
Nab2 A	ACGATTTGTTCACACAGTTACAAGA
Nab2 B	ACTCCGCAACATACTTGATATCTTC
Riboprobe synthesis
CUT479 F1	GACCTCGAACGATCGTAAGATG
CUT479 R1 T7	GGATCCTAATACGACTCACTATAGGGAGAGGAGAGGTCCTCCTTCTATCATTTCTG
CUT200 F1	TGGAAGGGATAATAGGATAATGG
CUT200 R1 T7	GGATCCTAATACGACTCACTATAGGGAGAGGAAAGGTGGACCCAGTTAAAGAAG
CCW12 F1	TGCTACTGTCAGCCAAGAATCTAC
CCW12 R1 T7	GGATCCTAATACGACTCACTATAGGGAGAGGAGTGTAAGAGGTGACAGAGTGAGTTG
